# Supplementary material for: Magnetic Nanocomposites for the Remote Activation of Sulfate Radicals for the Removal of Rhodamine B
Source: Nanomaterials (Basel). 2023 Mar 23;13(7):1151. doi: 10.3390/nano13071151 (PMC10097114; doi:10.3390/nano13071151)
Supplement: Supplementary file 1 [file nanomaterials-13-01151-s001.zip]

Archive with 1 entries (1 files):
- nanomaterials-2264030-supplementary.pdf
